# Supplementary material for: Heterotrophic nitrification by Alcaligenes faecalis links organic and inorganic nitrogen metabolism
Source: ISME J. 2024 Sep 10;18(1):wrae174. doi: 10.1093/ismejo/wrae174 (PMC11440038; doi:10.1093/ismejo/wrae174)
Supplement: Supplementary_Table_1_wrae174 [file supplementary_table_1_wrae174.xlsx]

## Sheet: sheet2
	Strains or plasmids	Description	Source
	Strains
	A. faecalis JQ135	Strr; wild type	from Qiu Lab
	HB101 (pRK2013)	Help strain for biparental mating	from Qiu Lab
	DH5α	Cloning host	Lab stock
	E.coli BW25113	Wild type, protein expression host	from Tao Lab
	E.coli BW25113 ΔaspC	Kmr; aspC deletion mutant of E.coli BW25113	from Tao Lab
	E.coli BW25113 ΔiaaA	Kmr; iaaA deletion mutant of E.coli BW25113	from Tao Lab
	E.coli BW25113 ΔansA	Kmr; ansA deletion mutant of E.coli BW25113	from Tao Lab
	E.coli BW25113 ΔansB	Kmr; ansB deletion mutant of E.coli BW25113	from Tao Lab
	E.coli BW25113 ΔasnA	Kmr; asnA deletion mutant of E.coli BW25113	from Tao Lab
	E.coli BW25113 ΔasnB	Kmr; asnB deletion mutant of E.coli BW25113	from Tao Lab
	E.coli BW25113 ΔgdhA	Kmr; gdhA deletion mutant of E.coli BW25113	from Tao Lab
	E.coli BW25113 ΔglnA	Kmr; glnA deletion mutant of E.coli BW25113	from Tao Lab
	E.coli BW25113 ΔglsA	Kmr; glsA deletion mutant of E.coli BW25113	from Tao Lab
	E.coli BW25113 ΔglsB	Kmr; glsB deletion mutant of E.coli BW25113	from Tao Lab
	E.coli BW25113 ΔgltB	Kmr; gltB deletion mutant of E.coli BW25113	from Tao Lab
	E.coli BW25113 ΔgltD	Kmr; gltD deletion mutant of E.coli BW25113	from Tao Lab
	Plasmids
	pBAD	Gene expression plasmid	Lab stock
	pBAD-dnfABC	pBAD carrying dnfABC	This study
	pJQ200SK	Gmr; suicide plasmid	from Qiu Lab
	pJQ200SK-ΔglnA	Gmr; glnA gene deletion plasmid based on pJQ200SK	This study
	pBBR1MCS5	Gmr; broad-host-range cloning plasmid	Lab stock
	pBBR-glnAEco	Gmr; pBBR1MCS5 harboring glnAEco	This study
	pBBR-glnAAfe	Gmr; pBBR1MCS5 harboring glnAAfe	This study
	JQ135ΔglnA	Strr, Kmr; glnA deletion mutant of JQ135	This study
	JQ135ΔglnA::glnAAfe	Strr, Kmr, Gmr; JQ135ΔglnA containing pBBR-glnAAfe	This study
	E.coli BW25113 ΔglnA::glnAEco	Kmr, Gmr; E.coli BW25113 ΔglnA containing pBBR-glnAEco	This study
