# Supplementary material for: Heterotrophic nitrification by Alcaligenes faecalis links organic and inorganic nitrogen metabolism
Source: ISME J. 2024 Sep 10;18(1):wrae174. doi: 10.1093/ismejo/wrae174 (PMC11440038; doi:10.1093/ismejo/wrae174)
Supplement: Supplementary_Table_2_wrae174 [file supplementary_table_2_wrae174.xlsx]

## Sheet: Sheet3
	Primers	Sequence (5' to 3')	Description
	dnfABC-F	GTGTGCTAGCATGACAATCAAAAGCTACGAAAC	To construct plasmid pBAD-dnfABC
	dnfABC-R	GTGTCTCGAGTCATGCAGCACAATCAGCG
	koglnA-UF	ATTGGGTACCGGGCCCCCCCTCGAGAGCGCGTCAATCTGGACATC	To construct plasmid pJQ200SK-ΔglnA
	koglnA-UR	GACACCAGACTCAAAGCGAT
	koglnA-DF	CAACTGGAAATCGGCACTCG
	koglnA-DR	CGGCCGCTCTAGAACTAGTGGATCCTCTCGCGTGGACAGATCGTC
	glnAEco-F	GTGTCTCGAGACATCCTCCGCAAACAAGTATTG	To construct plasmid pBBR-glnAEco
	glnAEco-R	GTGTTCTAGATTAGACGCTGTAGTACAGCTCAAAC
	glnAAfe-F	GTGCCTCGAGAAGGCTCCTGACATTTAATTGTTTATT	To construct plasmid pBBR-glnAAfe
	glnAAfe-R	GTGTGGATCCTTACAGGCCGTAGTACATGTCG
